# Supplementary material for: A two-sample bidirectional Mendelian randomization analysis between telomere length and hyperthyroidism
Source: Front Endocrinol (Lausanne). 2025 Jan 22;15:1369800. doi: 10.3389/fendo.2024.1369800 (PMC11794073; doi:10.3389/fendo.2024.1369800)
Supplement: Supplementary file 1 [file Table1.xlsx]

## Sheet: Table S1
Table S1. Discarded SNPs in MR analysis.
SNPs
TL on Hyperthyroidism	Related confounding factors or other reasons for being dropped
rs3767952	Missing in the outcome
rs4498805	Missing in the outcome
rs932002	Missing in the outcome
rs66731853	Missing in the outcome
rs11584821	Missing in the outcome
rs6659669	Missing in the outcome
rs2977608	Missing in the outcome
rs6669563	Missing in the outcome
rs145114957	Missing in the outcome
rs41269079	Missing in the outcome
rs139795227	Missing in the outcome
rs11579626	Missing in the outcome
rs6587577	Missing in the outcome
rs6751209	Missing in the outcome
rs188918174	Missing in the outcome
rs202034370	Missing in the outcome
rs56178008	Missing in the outcome
rs376641875	Missing in the outcome
rs17803849	Missing in the outcome
rs2555104	Missing in the outcome
rs77732866	Missing in the outcome
rs2230590	Missing in the outcome
rs78491606	Missing in the outcome
rs9878436	Missing in the outcome
rs35446936	Missing in the outcome
rs112394943	Missing in the outcome
rs13062095	Missing in the outcome
rs4616688	Missing in the outcome
rs6790988	Missing in the outcome
rs869785	Missing in the outcome
rs6776756	Missing in the outcome
rs11426156	Missing in the outcome
rs35500378	Missing in the outcome
rs10805346	Missing in the outcome
rs6536702	Missing in the outcome
rs871134	Missing in the outcome
rs4695407	Missing in the outcome
rs2282764	Missing in the outcome
rs7705526	Missing in the outcome
rs73730598	Missing in the outcome
rs61748181	Missing in the outcome
rs6881568	Missing in the outcome
rs55747751	Missing in the outcome
rs185174247	Missing in the outcome
rs141214782	Missing in the outcome
rs28363070	Missing in the outcome
rs1611236	Missing in the outcome
rs142730696	Missing in the outcome
rs7772289	Missing in the outcome
rs2763979	Missing in the outcome
rs80324517	Missing in the outcome
rs201558190	Missing in the outcome
rs9398196	Missing in the outcome
rs61405042	Missing in the outcome
rs2538745	Missing in the outcome
rs117407747	Missing in the outcome
rs1985369	Missing in the outcome
rs13230646	Missing in the outcome
rs11769630	Missing in the outcome
rs2056726	Missing in the outcome
rs7790856	Missing in the outcome
rs4731541	Missing in the outcome
rs117630647	Missing in the outcome
rs2306646	Missing in the outcome
rs762679	Missing in the outcome
rs11991877	Missing in the outcome
rs10112752	Missing in the outcome
rs1023767	Missing in the outcome
rs34896435	Missing in the outcome
rs11557154	Missing in the outcome
rs4743037	Missing in the outcome
rs117034449	Missing in the outcome
rs7099229	Missing in the outcome
rs12412214	Missing in the outcome
rs6584579	Missing in the outcome
rs9419958	Missing in the outcome
rs77231040	Missing in the outcome
rs10905255	Missing in the outcome
rs939916	Missing in the outcome
rs10840270	Missing in the outcome
rs2293579	Missing in the outcome
rs10768683	Missing in the outcome
rs11212631	Missing in the outcome
rs6590343	Missing in the outcome
rs611646	Missing in the outcome
rs12369950	Missing in the outcome
rs79977579	Missing in the outcome
rs10773176	Missing in the outcome
rs10845387	Missing in the outcome
rs17445108	Missing in the outcome
rs10774624	Missing in the outcome
rs1907702	Missing in the outcome
rs76666449	Missing in the outcome
rs28577594	Missing in the outcome
rs1332941	Missing in the outcome
rs670180	Missing in the outcome
rs9600019	Missing in the outcome
rs73581419	Missing in the outcome
rs113525195	Missing in the outcome
rs45604339	Missing in the outcome
rs137901416	Missing in the outcome
rs1957937	Missing in the outcome
rs3093888	Missing in the outcome
rs34550383	Missing in the outcome
rs17677991	Missing in the outcome
rs5742915	Missing in the outcome
rs7164950	Missing in the outcome
rs11412296	Missing in the outcome
rs80116508	Missing in the outcome
rs76219171	Missing in the outcome
rs2967355	Missing in the outcome
rs12925933	Missing in the outcome
rs111950327	Missing in the outcome
rs450962	Missing in the outcome
rs3785074	Missing in the outcome
rs76065543	Missing in the outcome
rs12932179	Missing in the outcome
rs182059586	Missing in the outcome
rs11117354	Missing in the outcome
rs9940099	Missing in the outcome
rs56061761	Missing in the outcome
rs4724	Missing in the outcome
rs12451892	Missing in the outcome
rs7209057	Missing in the outcome
rs59409453	Missing in the outcome
rs111527438	Missing in the outcome
rs7221585	Missing in the outcome
rs75664430	Missing in the outcome
rs56799554	Missing in the outcome
rs144204502	Missing in the outcome
rs150150565	Missing in the outcome
rs116863223	Missing in the outcome
rs16978028	Missing in the outcome
rs2276182	Missing in the outcome
rs9955360	Missing in the outcome
rs3891167	Missing in the outcome
rs139669835	Missing in the outcome
rs11085072	Missing in the outcome
rs4530278	Missing in the outcome
rs8105767	Missing in the outcome
rs429358	Missing in the outcome
rs8102497	Missing in the outcome
rs11699829	Missing in the outcome
rs142426306	Missing in the outcome
rs1291143	Missing in the outcome
rs6054257	Missing in the outcome
rs35640778	Missing in the outcome
rs143190905	Missing in the outcome
rs41304832	Missing in the outcome
rs117512405	Missing in the outcome
rs28502153	Missing in the outcome
rs6007020	Missing in the outcome
rs131797	Missing in the outcome
rs1003322	Missing in the outcome
rs2276182	Palindromic structure of intermediate allele frequencies
rs2306646	Palindromic structure of intermediate allele frequencies
rs56178008	Palindromic structure of intermediate allele frequencies
rs670180	Palindromic structure of intermediate allele frequencies
rs9940099	Palindromic structure of intermediate allele frequencies
rs10774624	Outlier
rs2763979	Outlier
Hyperthyroidism on TL
rs385863	Palindromic structure of intermediate allele frequencies
rs1794280	Outlier
rs2160215	Outlier
rs4338740	Outlier
rs758778	Outlier

## Sheet: Table S2
Table S2. Instrumental variable information of telomere length and Hyperthyroidism in MR analysis.
TL on Hyperthyroidism
SNP	effect_allele.exposure	other_allele.exposure	effect_allele.outcome	other_allele.outcome	beta.exposure	beta.outcome	eaf.exposure	eaf.outcome	remove	palindromic	ambiguous	id.outcome	chr	pos	se.outcome	samplesize.outcome	pval.outcome	outcome	originalname.outcome	outcome.deprecated	mr_keep.outcome	data_source.outcome	chr.exposure	pos.exposure	se.exposure	pval.exposure	samplesize.exposure	id.exposure	exposure	mr_keep.exposure	pval_origin.exposure	data_source.exposure	F	action	SNP_index	mr_keep
rs1003322	A	C	A	C	0.0141734	-0.0066	0.213742	0.23184	FALSE	FALSE	FALSE	ebi-a-GCST90018860	22	51072289	0.0266	460499	0.8048	Hyperthyroidism || id:ebi-a-GCST90018860	Hyperthyroidism	Hyperthyroidism || ||	TRUE	igd	22	51072289	0.00247546	1e-08	472174	ieu-b-4879	telomere length || id:ieu-b-4879	TRUE	reported	igd	32.7821	2	1	TRUE
rs10112752	A	G	A	G	-0.0287522	0.0638	0.430369	0.357059	FALSE	FALSE	FALSE	ebi-a-GCST90018860	8	73958718	0.0229	460499	0.00541103	Hyperthyroidism || id:ebi-a-GCST90018860	Hyperthyroidism	Hyperthyroidism || ||	TRUE	igd	8	73958718	0.00202518	9.49948e-46	472174	ieu-b-4879	telomere length || id:ieu-b-4879	TRUE	reported	igd	201.565	2	1	TRUE
rs1023767	A	G	A	G	-0.0183732	0.0454	0.237595	0.329572	FALSE	FALSE	FALSE	ebi-a-GCST90018860	8	95530969	0.023	460499	0.0487405	Hyperthyroidism || id:ebi-a-GCST90018860	Hyperthyroidism	Hyperthyroidism || ||	TRUE	igd	8	95530969	0.00234772	5.00035e-15	472174	ieu-b-4879	telomere length || id:ieu-b-4879	TRUE	reported	igd	61.2459	2	1	TRUE
rs10768683	G	C	G	C	0.0469922	0.0283	0.841033	0.833041	FALSE	TRUE	FALSE	ebi-a-GCST90018860	11	5247791	0.0321	460499	0.3772	Hyperthyroidism || id:ebi-a-GCST90018860	Hyperthyroidism	Hyperthyroidism || ||	TRUE	igd	11	5247791	0.00277015	1.50003e-64	472174	ieu-b-4879	telomere length || id:ieu-b-4879	TRUE	reported	igd	287.77	2	1	TRUE
rs10773176	G	A	G	A	-0.0172009	0.0149	0.741214	0.785806	FALSE	FALSE	FALSE	ebi-a-GCST90018860	12	122944713	0.0264	460499	0.5711	Hyperthyroidism || id:ebi-a-GCST90018860	Hyperthyroidism	Hyperthyroidism || ||	TRUE	igd	12	122944713	0.00228534	5.19996e-14	472174	ieu-b-4879	telomere length || id:ieu-b-4879	TRUE	reported	igd	56.6501	2	1	TRUE
rs10774624	A	G	A	G	0.0149944	-0.109	0.53276	0.537034	FALSE	FALSE	FALSE	ebi-a-GCST90018860	12	111833788	0.0246	460499	9.48397e-06	Hyperthyroidism || id:ebi-a-GCST90018860	Hyperthyroidism	Hyperthyroidism || ||	TRUE	igd	12	111833788	0.00205494	2.90001e-13	472174	ieu-b-4879	telomere length || id:ieu-b-4879	TRUE	reported	igd	53.2427	2	1	TRUE
rs10805346	C	T	C	T	0.0117072	0.0306	0.439339	0.511409	FALSE	FALSE	FALSE	ebi-a-GCST90018860	4	9920347	0.0219	460499	0.163	Hyperthyroidism || id:ebi-a-GCST90018860	Hyperthyroidism	Hyperthyroidism || ||	TRUE	igd	4	9920347	0.00202147	7.00003e-09	472174	ieu-b-4879	telomere length || id:ieu-b-4879	TRUE	reported	igd	33.5406	2	1	TRUE
rs10840270	G	C	G	C	0.014383	0.022	0.655684	0.596957	FALSE	TRUE	FALSE	ebi-a-GCST90018860	11	9629553	0.0225	460499	0.3272	Hyperthyroidism || id:ebi-a-GCST90018860	Hyperthyroidism	Hyperthyroidism || ||	TRUE	igd	11	9629553	0.00212494	1.29987e-11	472174	ieu-b-4879	telomere length || id:ieu-b-4879	TRUE	reported	igd	45.8148	2	1	TRUE
rs10845387	A	G	A	G	-0.0141214	0.0324	0.352666	0.46401	FALSE	FALSE	FALSE	ebi-a-GCST90018860	12	11757743	0.0233	460499	0.1634	Hyperthyroidism || id:ebi-a-GCST90018860	Hyperthyroidism	Hyperthyroidism || ||	TRUE	igd	12	11757743	0.00209396	1.50003e-11	472174	ieu-b-4879	telomere length || id:ieu-b-4879	TRUE	reported	igd	45.4798	2	1	TRUE
rs10905255	T	G	T	G	-0.0182493	0.0086	0.57919	0.457998	FALSE	FALSE	FALSE	ebi-a-GCST90018860	10	5870267	0.023	460499	0.708401	Hyperthyroidism || id:ebi-a-GCST90018860	Hyperthyroidism	Hyperthyroidism || ||	TRUE	igd	10	5870267	0.00203099	2.60016e-19	472174	ieu-b-4879	telomere length || id:ieu-b-4879	TRUE	reported	igd	80.7378	2	1	TRUE
rs11085072	T	C	T	C	-0.0131806	-0.0471	0.236909	0.171046	FALSE	FALSE	FALSE	ebi-a-GCST90018860	19	4368142	0.0292	460499	0.1067	Hyperthyroidism || id:ebi-a-GCST90018860	Hyperthyroidism	Hyperthyroidism || ||	TRUE	igd	19	4368142	0.00236713	2.59998e-08	472174	ieu-b-4879	telomere length || id:ieu-b-4879	TRUE	reported	igd	31.0046	2	1	TRUE
rs11117354	C	T	C	T	0.0232506	-0.0507	0.696513	0.576616	FALSE	FALSE	FALSE	ebi-a-GCST90018860	16	88092092	0.0228	460499	0.0264698	Hyperthyroidism || id:ebi-a-GCST90018860	Hyperthyroidism	Hyperthyroidism || ||	TRUE	igd	16	88092092	0.00219601	3.40017e-26	472174	ieu-b-4879	telomere length || id:ieu-b-4879	TRUE	reported	igd	112.098	2	1	TRUE
rs111527438	C	T	C	T	0.0125	0.027	0.351251	0.353539	FALSE	FALSE	FALSE	ebi-a-GCST90018860	17	29252703	0.0255	460499	0.2893	Hyperthyroidism || id:ebi-a-GCST90018860	Hyperthyroidism	Hyperthyroidism || ||	TRUE	igd	17	29252703	0.00211016	3.09999e-09	472174	ieu-b-4879	telomere length || id:ieu-b-4879	TRUE	reported	igd	35.0905	2	1	TRUE
rs111950327	C	G	C	G	0.0238271	0.0816	0.063628	0.0613582	FALSE	TRUE	FALSE	ebi-a-GCST90018860	16	48283993	0.052	460499	0.1164	Hyperthyroidism || id:ebi-a-GCST90018860	Hyperthyroidism	Hyperthyroidism || ||	TRUE	igd	16	48283993	0.00409406	5.89997e-09	472174	ieu-b-4879	telomere length || id:ieu-b-4879	TRUE	reported	igd	33.8715	2	1	TRUE
rs11212631	C	T	C	T	-0.0193458	0.0043	0.199229	0.143349	FALSE	FALSE	FALSE	ebi-a-GCST90018860	11	108304509	0.0401	460499	0.9144	Hyperthyroidism || id:ebi-a-GCST90018860	Hyperthyroidism	Hyperthyroidism || ||	TRUE	igd	11	108304509	0.00256554	4.70002e-14	472174	ieu-b-4879	telomere length || id:ieu-b-4879	TRUE	reported	igd	56.8612	2	1	TRUE
rs113525195	A	C	A	C	-0.0124075	0.0097	0.290254	0.215529	FALSE	FALSE	FALSE	ebi-a-GCST90018860	14	23499321	0.0262	460499	0.710799	Hyperthyroidism || id:ebi-a-GCST90018860	Hyperthyroidism	Hyperthyroidism || ||	TRUE	igd	14	23499321	0.00224132	3.09999e-08	472174	ieu-b-4879	telomere length || id:ieu-b-4879	TRUE	reported	igd	30.6451	2	1	TRUE
rs11412296	T	TA	T	TA	0.0332259	0.0152	0.759384	0.738033	FALSE	FALSE	FALSE	ebi-a-GCST90018860	15	50366116	0.0245	460499	0.534	Hyperthyroidism || id:ebi-a-GCST90018860	Hyperthyroidism	Hyperthyroidism || ||	TRUE	igd	15	50366116	0.00234478	1.39991e-45	472174	ieu-b-4879	telomere length || id:ieu-b-4879	TRUE	reported	igd	200.793	2	1	TRUE
rs11557154	T	C	T	C	-0.0343719	-0.0046	0.13003	0.242791	FALSE	FALSE	FALSE	ebi-a-GCST90018860	9	34107505	0.0282	460499	0.8695	Hyperthyroidism || id:ebi-a-GCST90018860	Hyperthyroidism	Hyperthyroidism || ||	TRUE	igd	9	34107505	0.00298538	1.10002e-30	472174	ieu-b-4879	telomere length || id:ieu-b-4879	TRUE	reported	igd	132.559	2	1	TRUE
rs11579626	C	A	C	A	0.0265113	0.0043	0.084882	0.130747	FALSE	FALSE	FALSE	ebi-a-GCST90018860	1	146741960	0.0322	460499	0.894	Hyperthyroidism || id:ebi-a-GCST90018860	Hyperthyroidism	Hyperthyroidism || ||	TRUE	igd	1	146741960	0.00357752	1.29987e-13	472174	ieu-b-4879	telomere length || id:ieu-b-4879	TRUE	reported	igd	54.9159	2	1	TRUE
rs11584821	T	C	T	C	-0.0306517	-0.0074	0.176208	0.1834	FALSE	FALSE	FALSE	ebi-a-GCST90018860	1	114419489	0.0277	460499	0.7902	Hyperthyroidism || id:ebi-a-GCST90018860	Hyperthyroidism	Hyperthyroidism || ||	TRUE	igd	1	114419489	0.00263623	2.99985e-31	472174	ieu-b-4879	telomere length || id:ieu-b-4879	TRUE	reported	igd	135.189	2	1	TRUE
rs116863223	A	G	A	G	-0.0817874	0.2403	0.011763	0.0135297	FALSE	FALSE	FALSE	ebi-a-GCST90018860	18	709396	0.103	460499	0.0196698	Hyperthyroidism || id:ebi-a-GCST90018860	Hyperthyroidism	Hyperthyroidism || ||	TRUE	igd	18	709396	0.00937157	2.60016e-18	472174	ieu-b-4879	telomere length || id:ieu-b-4879	TRUE	reported	igd	76.1637	2	1	TRUE
rs11699829	A	G	A	G	0.0641957	-0.0749	0.034146	0.0313061	FALSE	FALSE	FALSE	ebi-a-GCST90018860	20	62157200	0.0795	460499	0.346	Hyperthyroidism || id:ebi-a-GCST90018860	Hyperthyroidism	Hyperthyroidism || ||	TRUE	igd	20	62157200	0.00602028	1.50003e-26	472174	ieu-b-4879	telomere length || id:ieu-b-4879	TRUE	reported	igd	113.705	2	1	TRUE
rs117034449	A	G	A	G	0.0374377	0.2053	0.023304	0.0244315	FALSE	FALSE	FALSE	ebi-a-GCST90018860	10	103855348	0.1073	460499	0.0556096	Hyperthyroidism || id:ebi-a-GCST90018860	Hyperthyroidism	Hyperthyroidism || ||	TRUE	igd	10	103855348	0.00667898	2.1e-08	472174	ieu-b-4879	telomere length || id:ieu-b-4879	TRUE	reported	igd	31.4194	2	1	TRUE
rs117407747	T	C	T	C	0.0450533	-0.0282	0.027571	0.0240383	FALSE	FALSE	FALSE	ebi-a-GCST90018860	7	159117178	0.0861	460499	0.7437	Hyperthyroidism || id:ebi-a-GCST90018860	Hyperthyroidism	Hyperthyroidism || ||	TRUE	igd	7	159117178	0.00611706	1.80011e-13	472174	ieu-b-4879	telomere length || id:ieu-b-4879	TRUE	reported	igd	54.246	2	1	TRUE
rs117512405	A	G	A	G	-0.0790134	0.0016	0.017043	0.0276817	FALSE	FALSE	FALSE	ebi-a-GCST90018860	20	62574274	0.0686	460499	0.9815	Hyperthyroidism || id:ebi-a-GCST90018860	Hyperthyroidism	Hyperthyroidism || ||	TRUE	igd	20	62574274	0.00824611	9.49948e-22	472174	ieu-b-4879	telomere length || id:ieu-b-4879	TRUE	reported	igd	91.8128	2	1	TRUE
rs117630647	A	G	A	G	0.059565	-0.1311	0.021346	0.0209675	FALSE	FALSE	FALSE	ebi-a-GCST90018860	7	124779510	0.0892	460499	0.1413	Hyperthyroidism || id:ebi-a-GCST90018860	Hyperthyroidism	Hyperthyroidism || ||	TRUE	igd	7	124779510	0.00720413	1.39991e-16	472174	ieu-b-4879	telomere length || id:ieu-b-4879	TRUE	reported	igd	68.3627	2	1	TRUE
rs11769630	A	T	A	T	-0.0256807	0.0244	0.072227	0.0962427	FALSE	TRUE	FALSE	ebi-a-GCST90018860	7	50257703	0.0362	460499	0.5012	Hyperthyroidism || id:ebi-a-GCST90018860	Hyperthyroidism	Hyperthyroidism || ||	TRUE	igd	7	50257703	0.00389475	4.30031e-11	472174	ieu-b-4879	telomere length || id:ieu-b-4879	TRUE	reported	igd	43.4765	2	1	TRUE
rs11991877	A	T	A	T	-0.030138	-0.0247	0.889309	0.915288	FALSE	TRUE	FALSE	ebi-a-GCST90018860	8	56664524	0.0368	460499	0.5021	Hyperthyroidism || id:ebi-a-GCST90018860	Hyperthyroidism	Hyperthyroidism || ||	TRUE	igd	8	56664524	0.00318686	3.19963e-21	472174	ieu-b-4879	telomere length || id:ieu-b-4879	TRUE	reported	igd	89.434	2	1	TRUE
rs12369950	C	T	C	T	-0.0178308	-0.0009	0.140675	0.274637	FALSE	FALSE	FALSE	ebi-a-GCST90018860	12	24762109	0.0282	460499	0.9743	Hyperthyroidism || id:ebi-a-GCST90018860	Hyperthyroidism	Hyperthyroidism || ||	TRUE	igd	12	24762109	0.00290205	8e-10	472174	ieu-b-4879	telomere length || id:ieu-b-4879	TRUE	reported	igd	37.7513	2	1	TRUE
rs12412214	A	G	A	G	-0.0245174	0.005	0.279765	0.348839	FALSE	FALSE	FALSE	ebi-a-GCST90018860	10	101276256	0.0225	460499	0.8242	Hyperthyroidism || id:ebi-a-GCST90018860	Hyperthyroidism	Hyperthyroidism || ||	TRUE	igd	10	101276256	0.00222685	3.40017e-28	472174	ieu-b-4879	telomere length || id:ieu-b-4879	TRUE	reported	igd	121.218	2	1	TRUE
rs12451892	C	T	C	T	-0.0116145	0.0318	0.380511	0.460009	FALSE	FALSE	FALSE	ebi-a-GCST90018860	17	2247982	0.0219	460499	0.1474	Hyperthyroidism || id:ebi-a-GCST90018860	Hyperthyroidism	Hyperthyroidism || ||	TRUE	igd	17	2247982	0.00207578	2.19999e-08	472174	ieu-b-4879	telomere length || id:ieu-b-4879	TRUE	reported	igd	31.3068	2	1	TRUE
rs1291143	C	A	C	A	0.0493145	-0.068	0.849026	0.765144	FALSE	FALSE	FALSE	ebi-a-GCST90018860	20	35525640	0.0263	460499	0.00959202	Hyperthyroidism || id:ebi-a-GCST90018860	Hyperthyroidism	Hyperthyroidism || ||	TRUE	igd	20	35525640	0.0027991	1.80011e-69	472174	ieu-b-4879	telomere length || id:ieu-b-4879	TRUE	reported	igd	310.393	2	1	TRUE
rs12925933	C	A	C	A	-0.0146622	0.0161	0.66221	0.64178	FALSE	FALSE	FALSE	ebi-a-GCST90018860	16	90141355	0.0252	460499	0.5212	Hyperthyroidism || id:ebi-a-GCST90018860	Hyperthyroidism	Hyperthyroidism || ||	TRUE	igd	16	90141355	0.00213796	7.00003e-12	472174	ieu-b-4879	telomere length || id:ieu-b-4879	TRUE	reported	igd	47.0326	2	1	TRUE
rs12932179	G	A	G	A	-0.0136257	-0.0203	0.561399	0.58549	FALSE	FALSE	FALSE	ebi-a-GCST90018860	16	9072085	0.0218	460499	0.3539	Hyperthyroidism || id:ebi-a-GCST90018860	Hyperthyroidism	Hyperthyroidism || ||	TRUE	igd	16	9072085	0.0020276	1.80011e-11	472174	ieu-b-4879	telomere length || id:ieu-b-4879	TRUE	reported	igd	45.1599	2	1	TRUE
rs13062095	C	T	C	T	0.0138552	-0.0221	0.327843	0.301909	FALSE	FALSE	FALSE	ebi-a-GCST90018860	3	101267385	0.0233	460499	0.343	Hyperthyroidism || id:ebi-a-GCST90018860	Hyperthyroidism	Hyperthyroidism || ||	TRUE	igd	3	101267385	0.00214113	9.70063e-11	472174	ieu-b-4879	telomere length || id:ieu-b-4879	TRUE	reported	igd	41.8735	2	1	TRUE
rs131797	T	TAAAAA	T	TAAAAA	0.0243752	0.0002	0.235625	0.237558	FALSE	FALSE	FALSE	ebi-a-GCST90018860	22	50971631	0.0385	460499	0.9951	Hyperthyroidism || id:ebi-a-GCST90018860	Hyperthyroidism	Hyperthyroidism || ||	TRUE	igd	22	50971631	0.00236561	6.79986e-25	472174	ieu-b-4879	telomere length || id:ieu-b-4879	TRUE	reported	igd	106.172	2	1	TRUE
rs13230646	C	T	C	T	-0.0173277	-0.0601	0.248945	0.201185	FALSE	FALSE	FALSE	ebi-a-GCST90018860	7	23930316	0.0272	460499	0.0274701	Hyperthyroidism || id:ebi-a-GCST90018860	Hyperthyroidism	Hyperthyroidism || ||	TRUE	igd	7	23930316	0.00232377	8.9002e-14	472174	ieu-b-4879	telomere length || id:ieu-b-4879	TRUE	reported	igd	55.6027	2	1	TRUE
rs1332941	G	A	G	A	0.0256552	-0.0168	0.820466	0.696121	FALSE	FALSE	FALSE	ebi-a-GCST90018860	13	41695100	0.0263	460499	0.5235	Hyperthyroidism || id:ebi-a-GCST90018860	Hyperthyroidism	Hyperthyroidism || ||	TRUE	igd	13	41695100	0.00273159	5.90065e-21	472174	ieu-b-4879	telomere length || id:ieu-b-4879	TRUE	reported	igd	88.2104	2	1	TRUE
rs137901416	A	G	A	G	0.04572	0.0092	0.100311	0.104996	FALSE	FALSE	FALSE	ebi-a-GCST90018860	14	73418095	0.0361	460499	0.7991	Hyperthyroidism || id:ebi-a-GCST90018860	Hyperthyroidism	Hyperthyroidism || ||	TRUE	igd	14	73418095	0.00332355	4.70002e-43	472174	ieu-b-4879	telomere length || id:ieu-b-4879	TRUE	reported	igd	189.238	2	1	TRUE
rs139669835	T	C	T	C	-0.0612563	-0.2239	0.009365	0.00679102	FALSE	FALSE	FALSE	ebi-a-GCST90018860	18	729871	0.1658	460499	0.1767	Hyperthyroidism || id:ebi-a-GCST90018860	Hyperthyroidism	Hyperthyroidism || ||	TRUE	igd	18	729871	0.0105346	6.1e-09	472174	ieu-b-4879	telomere length || id:ieu-b-4879	TRUE	reported	igd	33.8116	2	1	TRUE
rs139795227	C	A	C	A	0.0599379	-0.117	0.014021	0.0184503	FALSE	FALSE	FALSE	ebi-a-GCST90018860	1	92842367	0.0862	460499	0.1745	Hyperthyroidism || id:ebi-a-GCST90018860	Hyperthyroidism	Hyperthyroidism || ||	TRUE	igd	1	92842367	0.00873247	6.70039e-12	472174	ieu-b-4879	telomere length || id:ieu-b-4879	TRUE	reported	igd	47.1117	2	1	TRUE
rs141214782	TTATC	T	TTATC	T	-0.0246687	-0.0412	0.101206	0.114839	FALSE	FALSE	FALSE	ebi-a-GCST90018860	5	78954683	0.0337	460499	0.2216	Hyperthyroidism || id:ebi-a-GCST90018860	Hyperthyroidism	Hyperthyroidism || ||	TRUE	igd	5	78954683	0.00335723	1.99986e-13	472174	ieu-b-4879	telomere length || id:ieu-b-4879	TRUE	reported	igd	53.9921	2	1	TRUE
rs142426306	T	C	T	C	-0.0504903	0.0404	0.039544	0.0407534	FALSE	FALSE	FALSE	ebi-a-GCST90018860	20	62488152	0.0633	460499	0.5231	Hyperthyroidism || id:ebi-a-GCST90018860	Hyperthyroidism	Hyperthyroidism || ||	TRUE	igd	20	62488152	0.00539933	8.69961e-21	472174	ieu-b-4879	telomere length || id:ieu-b-4879	TRUE	reported	igd	87.4452	2	1	TRUE
rs143190905	T	G	T	G	-0.0723995	0.0343	0.080404	0.0638512	FALSE	FALSE	FALSE	ebi-a-GCST90018860	20	62291767	0.0437	460499	0.4327	Hyperthyroidism || id:ebi-a-GCST90018860	Hyperthyroidism	Hyperthyroidism || ||	TRUE	igd	20	62291767	0.00369421	1.59993e-85	472174	ieu-b-4879	telomere length || id:ieu-b-4879	TRUE	reported	igd	384.086	2	1	TRUE
rs144204502	T	C	T	C	-0.100574	0.0611	0.012562	0.018939	FALSE	FALSE	FALSE	ebi-a-GCST90018860	17	76183233	0.0803	460499	0.447	Hyperthyroidism || id:ebi-a-GCST90018860	Hyperthyroidism	Hyperthyroidism || ||	TRUE	igd	17	76183233	0.00913369	3.40017e-28	472174	ieu-b-4879	telomere length || id:ieu-b-4879	TRUE	reported	igd	121.249	2	1	TRUE
rs145114957	G	C	G	C	0.0272605	-0.059	0.042648	0.0286039	FALSE	TRUE	FALSE	ebi-a-GCST90018860	1	94322469	0.062	460499	0.3417	Hyperthyroidism || id:ebi-a-GCST90018860	Hyperthyroidism	Hyperthyroidism || ||	TRUE	igd	1	94322469	0.00498872	4.60002e-08	472174	ieu-b-4879	telomere length || id:ieu-b-4879	TRUE	reported	igd	29.86	2	1	TRUE
rs150150565	T	C	T	C	0.063762	-0.0683	0.021455	0.0213798	FALSE	FALSE	FALSE	ebi-a-GCST90018860	18	708207	0.0889	460499	0.4428	Hyperthyroidism || id:ebi-a-GCST90018860	Hyperthyroidism	Hyperthyroidism || ||	TRUE	igd	18	708207	0.00739877	6.79986e-18	472174	ieu-b-4879	telomere length || id:ieu-b-4879	TRUE	reported	igd	74.2685	2	1	TRUE
rs1611236	A	G	A	G	-0.0160135	0.0436	0.32687	0.292231	FALSE	FALSE	FALSE	ebi-a-GCST90018860	6	29748690	0.0241	460499	0.0708598	Hyperthyroidism || id:ebi-a-GCST90018860	Hyperthyroidism	Hyperthyroidism || ||	TRUE	igd	6	29748690	0.00213359	6.09958e-14	472174	ieu-b-4879	telomere length || id:ieu-b-4879	TRUE	reported	igd	56.3314	2	1	TRUE
rs16978028	T	A	T	A	-0.029945	0.0145	0.143727	0.132911	FALSE	TRUE	FALSE	ebi-a-GCST90018860	18	42070981	0.0326	460499	0.6565	Hyperthyroidism || id:ebi-a-GCST90018860	Hyperthyroidism	Hyperthyroidism || ||	TRUE	igd	18	42070981	0.00285068	8.19974e-26	472174	ieu-b-4879	telomere length || id:ieu-b-4879	TRUE	reported	igd	110.345	2	1	TRUE
rs17445108	A	G	A	G	-0.0168922	-0.004	0.12695	0.131575	FALSE	FALSE	FALSE	ebi-a-GCST90018860	12	57082058	0.0362	460499	0.9128	Hyperthyroidism || id:ebi-a-GCST90018860	Hyperthyroidism	Hyperthyroidism || ||	TRUE	igd	12	57082058	0.00300983	2e-08	472174	ieu-b-4879	telomere length || id:ieu-b-4879	TRUE	reported	igd	31.4984	2	1	TRUE
rs17677991	G	C	G	C	0.0222664	-0.0061	0.342123	0.306808	FALSE	TRUE	FALSE	ebi-a-GCST90018860	15	42032383	0.0232	460499	0.7913	Hyperthyroidism || id:ebi-a-GCST90018860	Hyperthyroidism	Hyperthyroidism || ||	TRUE	igd	15	42032383	0.00210806	4.40048e-26	472174	ieu-b-4879	telomere length || id:ieu-b-4879	TRUE	reported	igd	111.567	2	1	TRUE
rs17803849	T	C	T	C	0.0273203	0.0014	0.405161	0.424236	FALSE	FALSE	FALSE	ebi-a-GCST90018860	2	210673445	0.0268	460499	0.9593	Hyperthyroidism || id:ebi-a-GCST90018860	Hyperthyroidism	Hyperthyroidism || ||	TRUE	igd	2	210673445	0.00203482	4.19952e-41	472174	ieu-b-4879	telomere length || id:ieu-b-4879	TRUE	reported	igd	180.268	2	1	TRUE
rs182059586	C	T	C	T	-0.0571159	0.0153	0.02511	0.0212558	FALSE	FALSE	FALSE	ebi-a-GCST90018860	16	14652220	0.0972	460499	0.8751	Hyperthyroidism || id:ebi-a-GCST90018860	Hyperthyroidism	Hyperthyroidism || ||	TRUE	igd	16	14652220	0.00680853	4.90004e-17	472174	ieu-b-4879	telomere length || id:ieu-b-4879	TRUE	reported	igd	70.3732	2	1	TRUE
rs185174247	A	G	A	G	0.0372806	0.0502	0.05609	0.0477705	FALSE	FALSE	FALSE	ebi-a-GCST90018860	5	138914024	0.0595	460499	0.3985	Hyperthyroidism || id:ebi-a-GCST90018860	Hyperthyroidism	Hyperthyroidism || ||	TRUE	igd	5	138914024	0.00435145	1.10002e-17	472174	ieu-b-4879	telomere length || id:ieu-b-4879	TRUE	reported	igd	73.4003	2	1	TRUE
rs188918174	T	C	T	C	0.0403062	-0.0217	0.036106	0.0408307	FALSE	FALSE	FALSE	ebi-a-GCST90018860	2	54473646	0.0605	460499	0.719701	Hyperthyroidism || id:ebi-a-GCST90018860	Hyperthyroidism	Hyperthyroidism || ||	TRUE	igd	2	54473646	0.00543604	1.20005e-13	472174	ieu-b-4879	telomere length || id:ieu-b-4879	TRUE	reported	igd	54.9767	2	1	TRUE
rs1907702	A	G	A	G	0.0150247	0.0063	0.766771	0.716689	FALSE	FALSE	FALSE	ebi-a-GCST90018860	12	88955469	0.0249	460499	0.7998	Hyperthyroidism || id:ebi-a-GCST90018860	Hyperthyroidism	Hyperthyroidism || ||	TRUE	igd	12	88955469	0.00242651	5.89997e-10	472174	ieu-b-4879	telomere length || id:ieu-b-4879	TRUE	reported	igd	38.3396	2	1	TRUE
rs1957937	T	A	T	A	0.0209365	-0.017	0.16018	0.133181	FALSE	TRUE	FALSE	ebi-a-GCST90018860	14	96181360	0.0307	460499	0.5814	Hyperthyroidism || id:ebi-a-GCST90018860	Hyperthyroidism	Hyperthyroidism || ||	TRUE	igd	14	96181360	0.00273361	1.9002e-14	472174	ieu-b-4879	telomere length || id:ieu-b-4879	TRUE	reported	igd	58.6591	2	1	TRUE
rs1985369	G	A	G	A	-0.0311893	0.018	0.868178	0.839992	FALSE	FALSE	FALSE	ebi-a-GCST90018860	7	159119220	0.0303	460499	0.5535	Hyperthyroidism || id:ebi-a-GCST90018860	Hyperthyroidism	Hyperthyroidism || ||	TRUE	igd	7	159119220	0.00300952	3.59998e-25	472174	ieu-b-4879	telomere length || id:ieu-b-4879	TRUE	reported	igd	107.403	2	1	TRUE
rs2056726	A	G	A	G	-0.0228078	-0.0775	0.214376	0.176563	FALSE	FALSE	FALSE	ebi-a-GCST90018860	7	99780283	0.0278	460499	0.00539796	Hyperthyroidism || id:ebi-a-GCST90018860	Hyperthyroidism	Hyperthyroidism || ||	TRUE	igd	7	99780283	0.00243638	7.89951e-21	472174	ieu-b-4879	telomere length || id:ieu-b-4879	TRUE	reported	igd	87.6348	2	1	TRUE
rs2230590	C	T	C	T	-0.0158022	0.0094	0.510897	0.397495	FALSE	FALSE	FALSE	ebi-a-GCST90018860	3	49936102	0.0229	460499	0.681601	Hyperthyroidism || id:ebi-a-GCST90018860	Hyperthyroidism	Hyperthyroidism || ||	TRUE	igd	3	49936102	0.00200806	3.59998e-15	472174	ieu-b-4879	telomere length || id:ieu-b-4879	TRUE	reported	igd	61.9272	2	1	TRUE
rs2282764	G	A	G	A	-0.0224234	0.0077	0.142384	0.195335	FALSE	FALSE	FALSE	ebi-a-GCST90018860	4	2255063	0.0282	460499	0.784701	Hyperthyroidism || id:ebi-a-GCST90018860	Hyperthyroidism	Hyperthyroidism || ||	TRUE	igd	4	2255063	0.00289392	9.30037e-15	472174	ieu-b-4879	telomere length || id:ieu-b-4879	TRUE	reported	igd	60.0385	2	1	TRUE
rs2293579	A	G	A	G	-0.012915	0.0276	0.386274	0.335932	FALSE	FALSE	FALSE	ebi-a-GCST90018860	11	47440758	0.0237	460499	0.2442	Hyperthyroidism || id:ebi-a-GCST90018860	Hyperthyroidism	Hyperthyroidism || ||	TRUE	igd	11	47440758	0.00205481	3.29997e-10	472174	ieu-b-4879	telomere length || id:ieu-b-4879	TRUE	reported	igd	39.5044	2	1	TRUE
rs2555104	C	A	C	A	-0.0139717	-0.0163	0.434255	0.353903	FALSE	FALSE	FALSE	ebi-a-GCST90018860	2	17841243	0.023	460499	0.4775	Hyperthyroidism || id:ebi-a-GCST90018860	Hyperthyroidism	Hyperthyroidism || ||	TRUE	igd	2	17841243	0.00203498	6.59933e-12	472174	ieu-b-4879	telomere length || id:ieu-b-4879	TRUE	reported	igd	47.1388	2	1	TRUE
rs2763979	T	C	T	C	-0.0277713	0.1592	0.359721	0.366682	FALSE	FALSE	FALSE	ebi-a-GCST90018860	6	31794592	0.0221	460499	5.78762e-13	Hyperthyroidism || id:ebi-a-GCST90018860	Hyperthyroidism	Hyperthyroidism || ||	TRUE	igd	6	31794592	0.00208092	1.29987e-40	472174	ieu-b-4879	telomere length || id:ieu-b-4879	TRUE	reported	igd	178.107	2	1	TRUE
rs28363070	A	G	A	G	0.0755557	0.0308	0.013389	0.0109516	FALSE	FALSE	FALSE	ebi-a-GCST90018860	5	1415068	0.1424	460499	0.829	Hyperthyroidism || id:ebi-a-GCST90018860	Hyperthyroidism	Hyperthyroidism || ||	TRUE	igd	5	1415068	0.00959987	3.50026e-15	472174	ieu-b-4879	telomere length || id:ieu-b-4879	TRUE	reported	igd	61.9446	2	1	TRUE
rs28502153	A	C	A	C	-0.0215916	0.0028	0.377958	0.390445	FALSE	FALSE	FALSE	ebi-a-GCST90018860	22	17469049	0.0219	460499	0.8992	Hyperthyroidism || id:ebi-a-GCST90018860	Hyperthyroidism	Hyperthyroidism || ||	TRUE	igd	22	17469049	0.00206208	1.20005e-25	472174	ieu-b-4879	telomere length || id:ieu-b-4879	TRUE	reported	igd	109.637	2	1	TRUE
rs28577594	C	G	C	G	0.0187657	-0.0162	0.709829	0.725906	FALSE	TRUE	FALSE	ebi-a-GCST90018860	12	123895906	0.0239	460499	0.498101	Hyperthyroidism || id:ebi-a-GCST90018860	Hyperthyroidism	Hyperthyroidism || ||	TRUE	igd	12	123895906	0.00224024	5.40008e-17	472174	ieu-b-4879	telomere length || id:ieu-b-4879	TRUE	reported	igd	70.1682	2	1	TRUE
rs2967355	C	A	C	A	-0.0461595	0.0385	0.774276	0.807913	FALSE	FALSE	FALSE	ebi-a-GCST90018860	16	82200103	0.0274	460499	0.1599	Hyperthyroidism || id:ebi-a-GCST90018860	Hyperthyroidism	Hyperthyroidism || ||	TRUE	igd	16	82200103	0.00238972	4.00037e-83	472174	ieu-b-4879	telomere length || id:ieu-b-4879	TRUE	reported	igd	373.102	2	1	TRUE
rs2977608	C	A	C	A	0.0129483	-0.0486	0.743949	0.744113	FALSE	FALSE	FALSE	ebi-a-GCST90018860	1	768253	0.0275	460499	0.0771401	Hyperthyroidism || id:ebi-a-GCST90018860	Hyperthyroidism	Hyperthyroidism || ||	TRUE	igd	1	768253	0.00233716	2.99999e-08	472174	ieu-b-4879	telomere length || id:ieu-b-4879	TRUE	reported	igd	30.6937	2	1	TRUE
rs3093888	A	G	A	G	-0.028973	-0.0134	0.05131	0.0637587	FALSE	FALSE	FALSE	ebi-a-GCST90018860	14	20812951	0.0422	460499	0.7515	Hyperthyroidism || id:ebi-a-GCST90018860	Hyperthyroidism	Hyperthyroidism || ||	TRUE	igd	14	20812951	0.00452459	1.5e-10	472174	ieu-b-4879	telomere length || id:ieu-b-4879	TRUE	reported	igd	41.0042	2	1	TRUE
rs34550383	C	CT	C	CT	-0.0192236	-0.0243	0.5474	0.549814	FALSE	FALSE	FALSE	ebi-a-GCST90018860	14	91971787	0.0327	460499	0.4575	Hyperthyroidism || id:ebi-a-GCST90018860	Hyperthyroidism	Hyperthyroidism || ||	TRUE	igd	14	91971787	0.00200412	8.60003e-22	472174	ieu-b-4879	telomere length || id:ieu-b-4879	TRUE	reported	igd	92.0072	2	1	TRUE
rs35446936	A	G	A	G	-0.0940025	0.0021	0.243674	0.359079	FALSE	FALSE	FALSE	ebi-a-GCST90018860	3	169486508	0.0239	460499	0.9308	Hyperthyroidism || id:ebi-a-GCST90018860	Hyperthyroidism	Hyperthyroidism || ||	TRUE	igd	3	169486508	0.00232918	1e-200	472174	ieu-b-4879	telomere length || id:ieu-b-4879	TRUE	reported	igd	1628.82	2	1	TRUE
rs35640778	A	G	A	G	-0.209011	0.0545	0.020757	0.0196555	FALSE	FALSE	FALSE	ebi-a-GCST90018860	20	62321128	0.092	460499	0.5539	Hyperthyroidism || id:ebi-a-GCST90018860	Hyperthyroidism	Hyperthyroidism || ||	TRUE	igd	20	62321128	0.00702087	9.59401e-195	472174	ieu-b-4879	telomere length || id:ieu-b-4879	TRUE	reported	igd	886.25	2	1	TRUE
rs3767952	A	G	A	G	0.0134472	0.0069	0.226709	0.27092	FALSE	FALSE	FALSE	ebi-a-GCST90018860	1	41231032	0.0245	460499	0.7779	Hyperthyroidism || id:ebi-a-GCST90018860	Hyperthyroidism	Hyperthyroidism || ||	TRUE	igd	1	41231032	0.00238826	1.79999e-08	472174	ieu-b-4879	telomere length || id:ieu-b-4879	TRUE	reported	igd	31.703	2	1	TRUE
rs3785074	G	A	G	A	0.023863	0.0386	0.289672	0.229708	FALSE	FALSE	FALSE	ebi-a-GCST90018860	16	69406986	0.0259	460499	0.1351	Hyperthyroidism || id:ebi-a-GCST90018860	Hyperthyroidism	Hyperthyroidism || ||	TRUE	igd	16	69406986	0.00220455	2.60016e-27	472174	ieu-b-4879	telomere length || id:ieu-b-4879	TRUE	reported	igd	117.168	2	1	TRUE
rs3891167	G	A	G	A	-0.0425685	0.0084	0.253435	0.20776	FALSE	FALSE	FALSE	ebi-a-GCST90018860	18	658423	0.0271	460499	0.7568	Hyperthyroidism || id:ebi-a-GCST90018860	Hyperthyroidism	Hyperthyroidism || ||	TRUE	igd	18	658423	0.00239551	1.20005e-70	472174	ieu-b-4879	telomere length || id:ieu-b-4879	TRUE	reported	igd	315.777	2	1	TRUE
rs41269079	A	T	A	T	0.0153617	-0.0062	0.188991	0.195874	FALSE	TRUE	FALSE	ebi-a-GCST90018860	1	45252015	0.0267	460499	0.8169	Hyperthyroidism || id:ebi-a-GCST90018860	Hyperthyroidism	Hyperthyroidism || ||	TRUE	igd	1	45252015	0.0025499	1.7e-09	472174	ieu-b-4879	telomere length || id:ieu-b-4879	TRUE	reported	igd	36.2938	2	1	TRUE
rs41304832	A	G	A	G	0.0611702	0.0098	0.012378	0.0179365	FALSE	FALSE	FALSE	ebi-a-GCST90018860	20	62375508	0.0825	460499	0.9052	Hyperthyroidism || id:ebi-a-GCST90018860	Hyperthyroidism	Hyperthyroidism || ||	TRUE	igd	20	62375508	0.0093095	5.00035e-11	472174	ieu-b-4879	telomere length || id:ieu-b-4879	TRUE	reported	igd	43.1745	2	1	TRUE
rs429358	C	T	C	T	0.0173498	-0.049	0.153969	0.146167	FALSE	FALSE	FALSE	ebi-a-GCST90018860	19	45411941	0.0299	460499	0.1011	Hyperthyroidism || id:ebi-a-GCST90018860	Hyperthyroidism	Hyperthyroidism || ||	TRUE	igd	19	45411941	0.00277091	3.79997e-10	472174	ieu-b-4879	telomere length || id:ieu-b-4879	TRUE	reported	igd	39.2052	2	1	TRUE
rs4498805	T	G	T	G	0.0150601	-0.0006	0.546632	0.537955	FALSE	FALSE	FALSE	ebi-a-GCST90018860	1	110910397	0.0214	460499	0.9765	Hyperthyroidism || id:ebi-a-GCST90018860	Hyperthyroidism	Hyperthyroidism || ||	TRUE	igd	1	110910397	0.00200376	5.70033e-14	472174	ieu-b-4879	telomere length || id:ieu-b-4879	TRUE	reported	igd	56.4891	2	1	TRUE
rs450962	G	A	G	A	0.0142833	0.1168	0.283779	0.0998251	FALSE	FALSE	FALSE	ebi-a-GCST90018860	16	28413517	0.0853	460499	0.1707	Hyperthyroidism || id:ebi-a-GCST90018860	Hyperthyroidism	Hyperthyroidism || ||	TRUE	igd	16	28413517	0.00245428	5.89997e-09	472174	ieu-b-4879	telomere length || id:ieu-b-4879	TRUE	reported	igd	33.8695	2	1	TRUE
rs4530278	T	G	T	G	0.0138793	-0.0382	0.59815	0.561766	FALSE	FALSE	FALSE	ebi-a-GCST90018860	19	33752994	0.0219	460499	0.0806399	Hyperthyroidism || id:ebi-a-GCST90018860	Hyperthyroidism	Hyperthyroidism || ||	TRUE	igd	19	33752994	0.0020567	1.50003e-11	472174	ieu-b-4879	telomere length || id:ieu-b-4879	TRUE	reported	igd	45.54	2	1	TRUE
rs45604339	T	C	T	C	-0.020433	0.0465	0.34242	0.329101	FALSE	FALSE	FALSE	ebi-a-GCST90018860	14	65543102	0.0226	460499	0.0401698	Hyperthyroidism || id:ebi-a-GCST90018860	Hyperthyroidism	Hyperthyroidism || ||	TRUE	igd	14	65543102	0.00211433	4.30031e-22	472174	ieu-b-4879	telomere length || id:ieu-b-4879	TRUE	reported	igd	93.3939	2	1	TRUE
rs4616688	T	G	T	G	-0.0173476	-0.0146	0.525394	0.469156	FALSE	FALSE	FALSE	ebi-a-GCST90018860	3	160042459	0.0222	460499	0.5107	Hyperthyroidism || id:ebi-a-GCST90018860	Hyperthyroidism	Hyperthyroidism || ||	TRUE	igd	3	160042459	0.00200198	4.49987e-18	472174	ieu-b-4879	telomere length || id:ieu-b-4879	TRUE	reported	igd	75.0861	2	1	TRUE
rs4695407	G	A	G	A	0.0141511	-0.0289	0.507843	0.465834	FALSE	FALSE	FALSE	ebi-a-GCST90018860	4	48843372	0.0216	460499	0.1801	Hyperthyroidism || id:ebi-a-GCST90018860	Hyperthyroidism	Hyperthyroidism || ||	TRUE	igd	4	48843372	0.00199925	1.50003e-12	472174	ieu-b-4879	telomere length || id:ieu-b-4879	TRUE	reported	igd	50.101	2	1	TRUE
rs4724	A	G	A	G	-0.0547446	0.1052	0.116598	0.15987	FALSE	FALSE	FALSE	ebi-a-GCST90018860	17	7760397	0.0306	460499	0.0005719	Hyperthyroidism || id:ebi-a-GCST90018860	Hyperthyroidism	Hyperthyroidism || ||	TRUE	igd	17	7760397	0.00312441	9.79941e-69	472174	ieu-b-4879	telomere length || id:ieu-b-4879	TRUE	reported	igd	307.006	2	1	TRUE
rs4731541	G	C	G	C	-0.0206119	-0.0225	0.624901	0.585021	FALSE	TRUE	FALSE	ebi-a-GCST90018860	7	128678236	0.0219	460499	0.3056	Hyperthyroidism || id:ebi-a-GCST90018860	Hyperthyroidism	Hyperthyroidism || ||	TRUE	igd	7	128678236	0.00205962	1.39991e-23	472174	ieu-b-4879	telomere length || id:ieu-b-4879	TRUE	reported	igd	100.153	2	1	TRUE
rs4743037	T	C	T	C	0.0147971	-0.0022	0.230874	0.233274	FALSE	FALSE	FALSE	ebi-a-GCST90018860	9	109639970	0.0253	460499	0.9298	Hyperthyroidism || id:ebi-a-GCST90018860	Hyperthyroidism	Hyperthyroidism || ||	TRUE	igd	9	109639970	0.00238094	5.1e-10	472174	ieu-b-4879	telomere length || id:ieu-b-4879	TRUE	reported	igd	38.6239	2	1	TRUE
rs55747751	A	G	A	G	-0.0211612	0.0072	0.077375	0.074593	FALSE	FALSE	FALSE	ebi-a-GCST90018860	5	132397351	0.0478	460499	0.8796	Hyperthyroidism || id:ebi-a-GCST90018860	Hyperthyroidism	Hyperthyroidism || ||	TRUE	igd	5	132397351	0.00375164	1.7e-08	472174	ieu-b-4879	telomere length || id:ieu-b-4879	TRUE	reported	igd	31.8155	2	1	TRUE
rs56061761	A	G	A	G	-0.0203556	-0.069	0.332642	0.337656	FALSE	FALSE	FALSE	ebi-a-GCST90018860	16	70187811	0.0363	460499	0.0572994	Hyperthyroidism || id:ebi-a-GCST90018860	Hyperthyroidism	Hyperthyroidism || ||	TRUE	igd	16	70187811	0.0022296	6.90081e-20	472174	ieu-b-4879	telomere length || id:ieu-b-4879	TRUE	reported	igd	83.3516	2	1	TRUE
rs56799554	G	A	G	A	-0.0259793	0.0003	0.170183	0.202091	FALSE	FALSE	FALSE	ebi-a-GCST90018860	17	41456413	0.0267	460499	0.9909	Hyperthyroidism || id:ebi-a-GCST90018860	Hyperthyroidism	Hyperthyroidism || ||	TRUE	igd	17	41456413	0.00267858	2.99985e-22	472174	ieu-b-4879	telomere length || id:ieu-b-4879	TRUE	reported	igd	94.0688	2	1	TRUE
rs5742915	C	T	C	T	0.0193377	0.0328	0.445829	0.325956	FALSE	FALSE	FALSE	ebi-a-GCST90018860	15	74336633	0.0243	460499	0.1781	Hyperthyroidism || id:ebi-a-GCST90018860	Hyperthyroidism	Hyperthyroidism || ||	TRUE	igd	15	74336633	0.00202886	1.59993e-21	472174	ieu-b-4879	telomere length || id:ieu-b-4879	TRUE	reported	igd	90.8459	2	1	TRUE
rs59409453	G	A	G	A	0.0202133	-0.0151	0.730602	0.74311	FALSE	FALSE	FALSE	ebi-a-GCST90018860	17	1666218	0.0252	460499	0.5494	Hyperthyroidism || id:ebi-a-GCST90018860	Hyperthyroidism	Hyperthyroidism || ||	TRUE	igd	17	1666218	0.00230175	1.59993e-18	472174	ieu-b-4879	telomere length || id:ieu-b-4879	TRUE	reported	igd	77.1184	2	1	TRUE
rs6007020	C	T	C	T	0.0144904	-0.049	0.367823	0.379913	FALSE	FALSE	FALSE	ebi-a-GCST90018860	22	45790132	0.0221	460499	0.02678	Hyperthyroidism || id:ebi-a-GCST90018860	Hyperthyroidism	Hyperthyroidism || ||	TRUE	igd	22	45790132	0.00209637	4.79954e-12	472174	ieu-b-4879	telomere length || id:ieu-b-4879	TRUE	reported	igd	47.7777	2	1	TRUE
rs6054257	A	G	A	G	-0.0141684	-0.0239	0.793522	0.729814	FALSE	FALSE	FALSE	ebi-a-GCST90018860	20	66370	0.0252	460499	0.343	Hyperthyroidism || id:ebi-a-GCST90018860	Hyperthyroidism	Hyperthyroidism || ||	TRUE	igd	20	66370	0.00247729	1.09999e-08	472174	ieu-b-4879	telomere length || id:ieu-b-4879	TRUE	reported	igd	32.7106	2	1	TRUE
rs611646	A	T	A	T	-0.0368309	0.0497	0.408685	0.411334	FALSE	TRUE	FALSE	ebi-a-GCST90018860	11	108177097	0.0217	460499	0.0218902	Hyperthyroidism || id:ebi-a-GCST90018860	Hyperthyroidism	Hyperthyroidism || ||	TRUE	igd	11	108177097	0.00203547	3.50026e-73	472174	ieu-b-4879	telomere length || id:ieu-b-4879	TRUE	reported	igd	327.412	2	1	TRUE
rs61405042	T	C	T	C	-0.0501874	-0.0174	0.029288	0.01773	FALSE	FALSE	FALSE	ebi-a-GCST90018860	7	67200	0.1687	460499	0.9179	Hyperthyroidism || id:ebi-a-GCST90018860	Hyperthyroidism	Hyperthyroidism || ||	TRUE	igd	7	67200	0.00602955	8.49963e-17	472174	ieu-b-4879	telomere length || id:ieu-b-4879	TRUE	reported	igd	69.2819	2	1	TRUE
rs61748181	T	C	T	C	-0.059181	0.132	0.028928	0.0362742	FALSE	FALSE	FALSE	ebi-a-GCST90018860	5	1294166	0.0615	460499	0.0318398	Hyperthyroidism || id:ebi-a-GCST90018860	Hyperthyroidism	Hyperthyroidism || ||	TRUE	igd	5	1294166	0.00595394	2.80027e-23	472174	ieu-b-4879	telomere length || id:ieu-b-4879	TRUE	reported	igd	98.7997	2	1	TRUE
rs6536702	A	G	A	G	0.0534148	-0.0558	0.774647	0.801291	FALSE	FALSE	FALSE	ebi-a-GCST90018860	4	164028105	0.027	460499	0.0388499	Hyperthyroidism || id:ebi-a-GCST90018860	Hyperthyroidism	Hyperthyroidism || ||	TRUE	igd	4	164028105	0.00238875	9.39723e-111	472174	ieu-b-4879	telomere length || id:ieu-b-4879	TRUE	reported	igd	500.014	2	1	TRUE
rs6584579	G	A	G	A	0.0114923	-0.0036	0.398876	0.448183	FALSE	FALSE	FALSE	ebi-a-GCST90018860	10	105645725	0.0223	460499	0.8702	Hyperthyroidism || id:ebi-a-GCST90018860	Hyperthyroidism	Hyperthyroidism || ||	TRUE	igd	10	105645725	0.00204674	2e-08	472174	ieu-b-4879	telomere length || id:ieu-b-4879	TRUE	reported	igd	31.5274	2	1	TRUE
rs6587577	G	A	G	A	-0.0182148	0.0312	0.826346	0.797443	FALSE	FALSE	FALSE	ebi-a-GCST90018860	1	151402045	0.0272	460499	0.2507	Hyperthyroidism || id:ebi-a-GCST90018860	Hyperthyroidism	Hyperthyroidism || ||	TRUE	igd	1	151402045	0.0026359	4.79954e-12	472174	ieu-b-4879	telomere length || id:ieu-b-4879	TRUE	reported	igd	47.7519	2	1	TRUE
rs6590343	G	A	G	A	0.0121739	0.0319	0.516385	0.612153	FALSE	FALSE	FALSE	ebi-a-GCST90018860	11	128500215	0.0287	460499	0.2659	Hyperthyroidism || id:ebi-a-GCST90018860	Hyperthyroidism	Hyperthyroidism || ||	TRUE	igd	11	128500215	0.00201444	1.5e-09	472174	ieu-b-4879	telomere length || id:ieu-b-4879	TRUE	reported	igd	36.5217	2	1	TRUE
rs6659669	T	C	T	C	-0.0117091	-0.0203	0.605095	0.530643	FALSE	FALSE	FALSE	ebi-a-GCST90018860	1	185315067	0.0217	460499	0.35	Hyperthyroidism || id:ebi-a-GCST90018860	Hyperthyroidism	Hyperthyroidism || ||	TRUE	igd	1	185315067	0.00205167	1.09999e-08	472174	ieu-b-4879	telomere length || id:ieu-b-4879	TRUE	reported	igd	32.5711	2	1	TRUE
rs6669563	A	G	A	G	0.0182358	-0.0021	0.437768	0.43749	FALSE	FALSE	FALSE	ebi-a-GCST90018860	1	32279629	0.0216	460499	0.9242	Hyperthyroidism || id:ebi-a-GCST90018860	Hyperthyroidism	Hyperthyroidism || ||	TRUE	igd	1	32279629	0.00202476	2.09991e-19	472174	ieu-b-4879	telomere length || id:ieu-b-4879	TRUE	reported	igd	81.1153	2	1	TRUE
rs66731853	A	G	A	G	-0.0177791	0.0175	0.317304	0.266422	FALSE	FALSE	FALSE	ebi-a-GCST90018860	1	20916238	0.0248	460499	0.48	Hyperthyroidism || id:ebi-a-GCST90018860	Hyperthyroidism	Hyperthyroidism || ||	TRUE	igd	1	20916238	0.00215421	1.50003e-16	472174	ieu-b-4879	telomere length || id:ieu-b-4879	TRUE	reported	igd	68.1151	2	1	TRUE
rs6751209	C	T	C	T	-0.0140465	-0.0427	0.204231	0.145128	FALSE	FALSE	FALSE	ebi-a-GCST90018860	2	43588302	0.0305	460499	0.1612	Hyperthyroidism || id:ebi-a-GCST90018860	Hyperthyroidism	Hyperthyroidism || ||	TRUE	igd	2	43588302	0.00248465	1.6e-08	472174	ieu-b-4879	telomere length || id:ieu-b-4879	TRUE	reported	igd	31.9599	2	1	TRUE
rs6776756	A	G	A	G	-0.0174439	-0.0005	0.597562	0.570366	FALSE	FALSE	FALSE	ebi-a-GCST90018860	3	128215821	0.0216	460499	0.9832	Hyperthyroidism || id:ebi-a-GCST90018860	Hyperthyroidism	Hyperthyroidism || ||	TRUE	igd	3	128215821	0.00203747	1.10002e-17	472174	ieu-b-4879	telomere length || id:ieu-b-4879	TRUE	reported	igd	73.3001	2	1	TRUE
rs6790988	G	A	G	A	0.0145728	0.008	0.741902	0.756402	FALSE	FALSE	FALSE	ebi-a-GCST90018860	3	170263320	0.025	460499	0.749601	Hyperthyroidism || id:ebi-a-GCST90018860	Hyperthyroidism	Hyperthyroidism || ||	TRUE	igd	3	170263320	0.00228428	1.79999e-10	472174	ieu-b-4879	telomere length || id:ieu-b-4879	TRUE	reported	igd	40.6993	2	1	TRUE
rs6881568	A	C	A	C	0.0169256	0.02	0.36258	0.286782	FALSE	FALSE	FALSE	ebi-a-GCST90018860	5	1670265	0.0241	460499	0.4083	Hyperthyroidism || id:ebi-a-GCST90018860	Hyperthyroidism	Hyperthyroidism || ||	TRUE	igd	5	1670265	0.00207735	3.69999e-16	472174	ieu-b-4879	telomere length || id:ieu-b-4879	TRUE	reported	igd	66.3848	2	1	TRUE
rs7099229	A	G	A	G	-0.0153288	0.0226	0.273301	0.263998	FALSE	FALSE	FALSE	ebi-a-GCST90018860	10	96134685	0.025	460499	0.3656	Hyperthyroidism || id:ebi-a-GCST90018860	Hyperthyroidism	Hyperthyroidism || ||	TRUE	igd	10	96134685	0.00224403	8.4004e-12	472174	ieu-b-4879	telomere length || id:ieu-b-4879	TRUE	reported	igd	46.6615	2	1	TRUE
rs7164950	G	A	G	A	0.0129362	-0.0705	0.405979	0.431038	FALSE	FALSE	FALSE	ebi-a-GCST90018860	15	56775385	0.0216	460499	0.001084	Hyperthyroidism || id:ebi-a-GCST90018860	Hyperthyroidism	Hyperthyroidism || ||	TRUE	igd	15	56775385	0.00204001	2.30001e-10	472174	ieu-b-4879	telomere length || id:ieu-b-4879	TRUE	reported	igd	40.2114	2	1	TRUE
rs7209057	A	G	A	G	0.011819	0.0172	0.561044	0.53069	FALSE	FALSE	FALSE	ebi-a-GCST90018860	17	65705530	0.0216	460499	0.4266	Hyperthyroidism || id:ebi-a-GCST90018860	Hyperthyroidism	Hyperthyroidism || ||	TRUE	igd	17	65705530	0.00202865	5.69994e-09	472174	ieu-b-4879	telomere length || id:ieu-b-4879	TRUE	reported	igd	33.9428	2	1	TRUE
rs7221585	T	C	T	C	0.0143271	-0.0067	0.22401	0.356805	FALSE	FALSE	FALSE	ebi-a-GCST90018860	17	76195153	0.0247	460499	0.787601	Hyperthyroidism || id:ebi-a-GCST90018860	Hyperthyroidism	Hyperthyroidism || ||	TRUE	igd	17	76195153	0.00247042	6.69993e-09	472174	ieu-b-4879	telomere length || id:ieu-b-4879	TRUE	reported	igd	33.6337	2	1	TRUE
rs73581419	T	C	T	C	0.0229838	-0.0001	0.106605	0.0835965	FALSE	FALSE	FALSE	ebi-a-GCST90018860	14	21941148	0.0388	460499	0.9973	Hyperthyroidism || id:ebi-a-GCST90018860	Hyperthyroidism	Hyperthyroidism || ||	TRUE	igd	14	21941148	0.00324156	1.29987e-12	472174	ieu-b-4879	telomere length || id:ieu-b-4879	TRUE	reported	igd	50.2731	2	1	TRUE
rs73730598	A	G	A	G	0.0273632	-0.0355	0.054793	0.0576876	FALSE	FALSE	FALSE	ebi-a-GCST90018860	5	77973	0.0511	460499	0.4878	Hyperthyroidism || id:ebi-a-GCST90018860	Hyperthyroidism	Hyperthyroidism || ||	TRUE	igd	5	77973	0.00439272	4.70002e-10	472174	ieu-b-4879	telomere length || id:ieu-b-4879	TRUE	reported	igd	38.8031	2	1	TRUE
rs75664430	G	C	G	C	-0.0235179	0.0072	0.248028	0.178862	FALSE	TRUE	FALSE	ebi-a-GCST90018860	17	8064779	0.0285	460499	0.8003	Hyperthyroidism || id:ebi-a-GCST90018860	Hyperthyroidism	Hyperthyroidism || ||	TRUE	igd	17	8064779	0.0023186	3.59998e-24	472174	ieu-b-4879	telomere length || id:ieu-b-4879	TRUE	reported	igd	102.883	2	1	TRUE
rs76065543	T	C	T	C	0.0342843	-0.0268	0.137527	0.121292	FALSE	FALSE	FALSE	ebi-a-GCST90018860	16	74678063	0.0318	460499	0.3991	Hyperthyroidism || id:ebi-a-GCST90018860	Hyperthyroidism	Hyperthyroidism || ||	TRUE	igd	16	74678063	0.00290708	4.19952e-32	472174	ieu-b-4879	telomere length || id:ieu-b-4879	TRUE	reported	igd	139.084	2	1	TRUE
rs76219171	A	G	A	G	0.0359839	-0.0008	0.058433	0.0541372	FALSE	FALSE	FALSE	ebi-a-GCST90018860	16	50188929	0.0563	460499	0.9889	Hyperthyroidism || id:ebi-a-GCST90018860	Hyperthyroidism	Hyperthyroidism || ||	TRUE	igd	16	50188929	0.00431741	7.8001e-17	472174	ieu-b-4879	telomere length || id:ieu-b-4879	TRUE	reported	igd	69.4656	2	1	TRUE
rs762679	A	T	A	T	0.0310104	-0.1258	0.856501	0.848049	FALSE	TRUE	FALSE	ebi-a-GCST90018860	8	48885436	0.0344	460499	0.0002594	Hyperthyroidism || id:ebi-a-GCST90018860	Hyperthyroidism	Hyperthyroidism || ||	TRUE	igd	8	48885436	0.00285024	1.39991e-27	472174	ieu-b-4879	telomere length || id:ieu-b-4879	TRUE	reported	igd	118.373	2	1	TRUE
rs76666449	C	T	C	T	0.0295125	0.0668	0.100625	0.0983425	FALSE	FALSE	FALSE	ebi-a-GCST90018860	12	120904895	0.0348	460499	0.0545695	Hyperthyroidism || id:ebi-a-GCST90018860	Hyperthyroidism	Hyperthyroidism || ||	TRUE	igd	12	120904895	0.00333186	8.19974e-19	472174	ieu-b-4879	telomere length || id:ieu-b-4879	TRUE	reported	igd	78.4582	2	1	TRUE
rs7705526	A	C	A	C	0.0776022	-0.0415	0.326578	0.332387	FALSE	FALSE	FALSE	ebi-a-GCST90018860	5	1285974	0.0231	460499	0.0719797	Hyperthyroidism || id:ebi-a-GCST90018860	Hyperthyroidism	Hyperthyroidism || ||	TRUE	igd	5	1285974	0.00216124	1e-200	472174	ieu-b-4879	telomere length || id:ieu-b-4879	TRUE	reported	igd	1289.26	2	1	TRUE
rs77231040	C	G	C	G	0.0989303	-0.125	0.005742	0.0105352	FALSE	TRUE	FALSE	ebi-a-GCST90018860	10	106280527	0.1031	460499	0.2252	Hyperthyroidism || id:ebi-a-GCST90018860	Hyperthyroidism	Hyperthyroidism || ||	TRUE	igd	10	106280527	0.0134649	1.99986e-13	472174	ieu-b-4879	telomere length || id:ieu-b-4879	TRUE	reported	igd	53.9824	2	1	TRUE
rs7772289	T	G	T	G	0.017549	-0.068	0.503081	0.498705	FALSE	FALSE	FALSE	ebi-a-GCST90018860	6	28674322	0.0221	460499	0.002072	Hyperthyroidism || id:ebi-a-GCST90018860	Hyperthyroidism	Hyperthyroidism || ||	TRUE	igd	6	28674322	0.00200003	1.69981e-18	472174	ieu-b-4879	telomere length || id:ieu-b-4879	TRUE	reported	igd	76.9895	2	1	TRUE
rs77732866	A	G	A	G	0.0177942	-0.0242	0.137597	0.146738	FALSE	FALSE	FALSE	ebi-a-GCST90018860	2	58979879	0.0303	460499	0.4243	Hyperthyroidism || id:ebi-a-GCST90018860	Hyperthyroidism	Hyperthyroidism || ||	TRUE	igd	2	58979879	0.00290595	9.20005e-10	472174	ieu-b-4879	telomere length || id:ieu-b-4879	TRUE	reported	igd	37.4956	2	1	TRUE
rs7790856	T	C	T	C	-0.0437199	0.0278	0.289139	0.291288	FALSE	FALSE	FALSE	ebi-a-GCST90018860	7	124459852	0.0239	460499	0.2447	Hyperthyroidism || id:ebi-a-GCST90018860	Hyperthyroidism	Hyperthyroidism || ||	TRUE	igd	7	124459852	0.00220526	1.80011e-87	472174	ieu-b-4879	telomere length || id:ieu-b-4879	TRUE	reported	igd	393.042	2	1	TRUE
rs78491606	C	A	C	A	-0.0756311	0.1451	0.018433	0.0218658	FALSE	FALSE	FALSE	ebi-a-GCST90018860	3	72891547	0.0805	460499	0.0714595	Hyperthyroidism || id:ebi-a-GCST90018860	Hyperthyroidism	Hyperthyroidism || ||	TRUE	igd	3	72891547	0.00741168	1.9002e-24	472174	ieu-b-4879	telomere length || id:ieu-b-4879	TRUE	reported	igd	104.128	2	1	TRUE
rs79977579	A	C	A	C	0.0281517	0.0384	0.09555	0.0980808	FALSE	FALSE	FALSE	ebi-a-GCST90018860	12	54694560	0.0409	460499	0.3485	Hyperthyroidism || id:ebi-a-GCST90018860	Hyperthyroidism	Hyperthyroidism || ||	TRUE	igd	12	54694560	0.00343182	2.29985e-16	472174	ieu-b-4879	telomere length || id:ieu-b-4879	TRUE	reported	igd	67.2915	2	1	TRUE
rs80116508	A	G	A	G	-0.0352672	-0.0375	0.062356	0.0674626	FALSE	FALSE	FALSE	ebi-a-GCST90018860	16	3650970	0.0474	460499	0.4284	Hyperthyroidism || id:ebi-a-GCST90018860	Hyperthyroidism	Hyperthyroidism || ||	TRUE	igd	16	3650970	0.00415151	1.99986e-17	472174	ieu-b-4879	telomere length || id:ieu-b-4879	TRUE	reported	igd	72.1655	2	1	TRUE
rs80324517	A	G	A	G	0.0396515	0.0121	0.048259	0.0527795	FALSE	FALSE	FALSE	ebi-a-GCST90018860	6	204031	0.053	460499	0.8193	Hyperthyroidism || id:ebi-a-GCST90018860	Hyperthyroidism	Hyperthyroidism || ||	TRUE	igd	6	204031	0.00466286	1.80011e-17	472174	ieu-b-4879	telomere length || id:ieu-b-4879	TRUE	reported	igd	72.3127	2	1	TRUE
rs8102497	A	G	A	G	-0.0149654	0.0195	0.431828	0.448515	FALSE	FALSE	FALSE	ebi-a-GCST90018860	19	57370055	0.0217	460499	0.3681	Hyperthyroidism || id:ebi-a-GCST90018860	Hyperthyroidism	Hyperthyroidism || ||	TRUE	igd	19	57370055	0.0020233	1.39991e-13	472174	ieu-b-4879	telomere length || id:ieu-b-4879	TRUE	reported	igd	54.7087	2	1	TRUE
rs8105767	G	A	G	A	0.0328384	0.0049	0.29467	0.311757	FALSE	FALSE	FALSE	ebi-a-GCST90018860	19	22215441	0.023	460499	0.8322	Hyperthyroidism || id:ebi-a-GCST90018860	Hyperthyroidism	Hyperthyroidism || ||	TRUE	igd	19	22215441	0.00220117	2.49977e-50	472174	ieu-b-4879	telomere length || id:ieu-b-4879	TRUE	reported	igd	222.565	2	1	TRUE
rs869785	C	T	C	T	-0.0147303	0.0185	0.672471	0.701252	FALSE	FALSE	FALSE	ebi-a-GCST90018860	3	24347800	0.0233	460499	0.4274	Hyperthyroidism || id:ebi-a-GCST90018860	Hyperthyroidism	Hyperthyroidism || ||	TRUE	igd	3	24347800	0.00212801	4.40048e-12	472174	ieu-b-4879	telomere length || id:ieu-b-4879	TRUE	reported	igd	47.9155	2	1	TRUE
rs871134	T	C	T	C	-0.0182986	-0.0011	0.569032	0.547919	FALSE	FALSE	FALSE	ebi-a-GCST90018860	4	7044380	0.0215	460499	0.9585	Hyperthyroidism || id:ebi-a-GCST90018860	Hyperthyroidism	Hyperthyroidism || ||	TRUE	igd	4	7044380	0.0020263	1.69981e-19	472174	ieu-b-4879	telomere length || id:ieu-b-4879	TRUE	reported	igd	81.5508	2	1	TRUE
rs932002	T	C	T	C	-0.0402052	0.0554	0.150843	0.235681	FALSE	FALSE	FALSE	ebi-a-GCST90018860	1	226577306	0.0257	460499	0.0311501	Hyperthyroidism || id:ebi-a-GCST90018860	Hyperthyroidism	Hyperthyroidism || ||	TRUE	igd	1	226577306	0.00279667	7.29962e-47	472174	ieu-b-4879	telomere length || id:ieu-b-4879	TRUE	reported	igd	206.672	2	1	TRUE
rs9398196	G	A	G	A	-0.0143586	-0.0425	0.52005	0.544492	FALSE	FALSE	FALSE	ebi-a-GCST90018860	6	109601554	0.0216	460499	0.04911	Hyperthyroidism || id:ebi-a-GCST90018860	Hyperthyroidism	Hyperthyroidism || ||	TRUE	igd	6	109601554	0.00201175	9.49948e-13	472174	ieu-b-4879	telomere length || id:ieu-b-4879	TRUE	reported	igd	50.942	2	1	TRUE
rs939916	A	G	A	G	0.0241795	0.0161	0.669967	0.594189	FALSE	FALSE	FALSE	ebi-a-GCST90018860	11	202253	0.0236	460499	0.4951	Hyperthyroidism || id:ebi-a-GCST90018860	Hyperthyroidism	Hyperthyroidism || ||	TRUE	igd	11	202253	0.00216724	6.59933e-29	472174	ieu-b-4879	telomere length || id:ieu-b-4879	TRUE	reported	igd	124.475	2	1	TRUE
rs9419958	C	T	C	T	-0.0810098	0.0189	0.86139	0.907384	FALSE	FALSE	FALSE	ebi-a-GCST90018860	10	105675946	0.0366	460499	0.6061	Hyperthyroidism || id:ebi-a-GCST90018860	Hyperthyroidism	Hyperthyroidism || ||	TRUE	igd	10	105675946	0.00293847	2.60016e-167	472174	ieu-b-4879	telomere length || id:ieu-b-4879	TRUE	reported	igd	760.033	2	1	TRUE
rs9600019	T	C	T	C	0.0127134	-0.0051	0.335579	0.417897	FALSE	FALSE	FALSE	ebi-a-GCST90018860	13	73317585	0.0223	460499	0.819	Hyperthyroidism || id:ebi-a-GCST90018860	Hyperthyroidism	Hyperthyroidism || ||	TRUE	igd	13	73317585	0.00213096	2.39999e-09	472174	ieu-b-4879	telomere length || id:ieu-b-4879	TRUE	reported	igd	35.5937	2	1	TRUE
rs9878436	T	C	T	C	-0.0143407	-0.0024	0.434393	0.318154	FALSE	FALSE	FALSE	ebi-a-GCST90018860	3	138244400	0.024	460499	0.919	Hyperthyroidism || id:ebi-a-GCST90018860	Hyperthyroidism	Hyperthyroidism || ||	TRUE	igd	3	138244400	0.00201819	1.20005e-12	472174	ieu-b-4879	telomere length || id:ieu-b-4879	TRUE	reported	igd	50.4913	2	1	TRUE
rs9940099	T	G	T	G	-0.033609	-0.0401	0.062718	0.068574	FALSE	FALSE	FALSE	ebi-a-GCST90018860	16	3613207	0.047	460499	0.3933	Hyperthyroidism || id:ebi-a-GCST90018860	Hyperthyroidism	Hyperthyroidism || ||	TRUE	igd	16	3613207	0.00411613	3.19963e-16	472174	ieu-b-4879	telomere length || id:ieu-b-4879	TRUE	reported	igd	66.6704	2	1	TRUE
rs9955360	A	C	A	C	-0.0190311	-0.0182	0.869288	0.841694	FALSE	FALSE	FALSE	ebi-a-GCST90018860	18	78008334	0.0311	460499	0.5577	Hyperthyroidism || id:ebi-a-GCST90018860	Hyperthyroidism	Hyperthyroidism || ||	TRUE	igd	18	78008334	0.00299791	2.19999e-10	472174	ieu-b-4879	telomere length || id:ieu-b-4879	TRUE	reported	igd	40.2987	2	1	TRUE
Hyperthyroidism on TL
SNP	effect_allele.exposure	other_allele.exposure	effect_allele.outcome	other_allele.outcome	beta.exposure	beta.outcome	eaf.exposure	eaf.outcome	remove	palindromic	ambiguous	id.outcome	chr	pos	se.outcome	samplesize.outcome	pval.outcome	outcome	originalname.outcome	outcome.deprecated	mr_keep.outcome	data_source.outcome	proxy.outcome	target_snp.outcome	proxy_snp.outcome	target_a1.outcome	target_a2.outcome	proxy_a1.outcome	proxy_a2.outcome	chr.exposure	pos.exposure	se.exposure	pval.exposure	samplesize.exposure	id.exposure	exposure	mr_keep.exposure	pval_origin.exposure	data_source.exposure	F	action	SNP_index	mr_keep
rs1794280	T	A	T	A	0.5463	-0.027384	0.0985158	0.143564	FALSE	TRUE	FALSE	ieu-b-4879	6	32667171	0.00285251	472174	8.00018e-22	telomere length || id:ieu-b-4879	telomere length	telomere length || ||	TRUE	igd	NA	NA	NA	NA	NA	NA	NA	6	32667171	0.0391	2.29087e-44	460499	ebi-a-GCST90018860	Hyperthyroidism || id:ebi-a-GCST90018860	TRUE	reported	igd	195.213	2	1	TRUE
rs2160215	C	T	C	T	0.2483	0.00070477	0.425594	0.376234	FALSE	FALSE	FALSE	ieu-b-4879	14	81461472	0.00206942	472174	0.73	telomere length || id:ieu-b-4879	telomere length	telomere length || ||	TRUE	igd	NA	NA	NA	NA	NA	NA	NA	14	81461472	0.0226	3.82384e-28	460499	ebi-a-GCST90018860	Hyperthyroidism || id:ebi-a-GCST90018860	TRUE	reported	igd	120.708	2	1	TRUE
rs28375776	G	C	G	C	-0.2432	-0.00021025	0.127029	0.12188	FALSE	TRUE	FALSE	ieu-b-4879	6	32606658	0.00307823	472174	0.95	telomere length || id:ieu-b-4879	telomere length	telomere length || ||	TRUE	igd	NA	NA	NA	NA	NA	NA	NA	6	32606658	0.0407	2.246e-09	460499	ebi-a-GCST90018860	Hyperthyroidism || id:ebi-a-GCST90018860	TRUE	reported	igd	35.7058	2	1	TRUE
rs2856821	C	T	C	T	-0.1879	0.00334516	0.196264	0.21398	FALSE	FALSE	FALSE	ieu-b-4879	6	33046742	0.00243598	472174	0.17	telomere length || id:ieu-b-4879	telomere length	telomere length || ||	TRUE	igd	NA	NA	NA	NA	NA	NA	NA	6	33046742	0.0274	7.69308e-12	460499	ebi-a-GCST90018860	Hyperthyroidism || id:ebi-a-GCST90018860	TRUE	reported	igd	47.0276	2	1	TRUE
rs3087243	A	G	A	G	-0.2038	-0.00050307	0.380249	0.448056	FALSE	FALSE	FALSE	ieu-b-4879	2	204738919	0.00201327	472174	0.8	telomere length || id:ieu-b-4879	telomere length	telomere length || ||	TRUE	igd	NA	NA	NA	NA	NA	NA	NA	2	204738919	0.0224	7.94145e-20	460499	ebi-a-GCST90018860	Hyperthyroidism || id:ebi-a-GCST90018860	TRUE	reported	igd	82.7775	2	1	TRUE
rs4338740	C	T	C	T	0.1844	0.0023593	0.207075	0.258684	FALSE	FALSE	FALSE	ieu-b-4879	15	49735297	0.00228261	472174	0.3	telomere length || id:ieu-b-4879	telomere length	telomere length || ||	TRUE	igd	NA	NA	NA	NA	NA	NA	NA	15	49735297	0.0264	2.8721e-12	460499	ebi-a-GCST90018860	Hyperthyroidism || id:ebi-a-GCST90018860	TRUE	reported	igd	48.7881	2	1	TRUE
rs58722186	T	C	T	C	0.1359	0.00306728	0.302235	0.305554	FALSE	FALSE	FALSE	ieu-b-4879	16	79751591	0.00217263	472174	0.16	telomere length || id:ieu-b-4879	telomere length	telomere length || ||	TRUE	igd	NA	NA	NA	NA	NA	NA	NA	16	79751591	0.0233	5.22998e-09	460499	ebi-a-GCST90018860	Hyperthyroidism || id:ebi-a-GCST90018860	TRUE	reported	igd	34.0194	2	1	TRUE
rs604912	G	A	G	A	0.1198	-0.00427795	0.538777	0.619857	FALSE	FALSE	FALSE	ieu-b-4879	6	90986320	0.00206487	472174	0.0379997	telomere length || id:ieu-b-4879	telomere length	telomere length || ||	TRUE	igd	NA	NA	NA	NA	NA	NA	NA	6	90986320	0.0217	3.15101e-08	460499	ebi-a-GCST90018860	Hyperthyroidism || id:ebi-a-GCST90018860	TRUE	reported	igd	30.4785	2	1	TRUE
rs6131010	G	A	G	A	0.1306	0.00370153	0.712807	0.742816	FALSE	FALSE	FALSE	ieu-b-4879	20	44724305	0.00229396	472174	0.11	telomere length || id:ieu-b-4879	telomere length	telomere length || ||	TRUE	igd	NA	NA	NA	NA	NA	NA	NA	20	44724305	0.0237	3.59799e-08	460499	ebi-a-GCST90018860	Hyperthyroidism || id:ebi-a-GCST90018860	TRUE	reported	igd	30.3661	2	1	TRUE
rs6679677	A	C	A	C	0.2936	0.00065554	0.111921	0.096562	FALSE	FALSE	FALSE	ieu-b-4879	1	114303808	0.00338168	472174	0.85	telomere length || id:ieu-b-4879	telomere length	telomere length || ||	TRUE	igd	NA	NA	NA	NA	NA	NA	NA	1	114303808	0.0379	8.79023e-15	460499	ebi-a-GCST90018860	Hyperthyroidism || id:ebi-a-GCST90018860	TRUE	reported	igd	60.0114	2	1	TRUE
rs758778	C	T	C	T	0.3072	-0.01779	0.203646	0.237319	FALSE	FALSE	FALSE	ieu-b-4879	6	30824451	0.00235091	472174	3.80014e-14	telomere length || id:ieu-b-4879	telomere length	telomere length || ||	TRUE	igd	NA	NA	NA	NA	NA	NA	NA	6	30824451	0.0348	1.02e-18	460499	ebi-a-GCST90018860	Hyperthyroidism || id:ebi-a-GCST90018860	TRUE	reported	igd	77.9263	2	1	TRUE
rs9258222	A	G	A	G	-0.2367	0.00417762	0.0868963	0.059355	FALSE	FALSE	FALSE	ieu-b-4879	6	29711562	0.00425368	472174	0.33	telomere length || id:ieu-b-4879	telomere length	telomere length || ||	TRUE	igd	NA	NA	NA	NA	NA	NA	NA	6	29711562	0.0418	1.43599e-08	460499	ebi-a-GCST90018860	Hyperthyroidism || id:ebi-a-GCST90018860	TRUE	reported	igd	32.0659	2	1	TRUE
